# Supplementary material for: Alternative splicing of pre-mRNA modulates the immune response in Holstein cattle naturally infected with Mycobacterium avium subsp. paratuberculosis
Source: Front Immunol. 2024 Mar 1;15:1354500. doi: 10.3389/fimmu.2024.1354500 (PMC10940349; doi:10.3389/fimmu.2024.1354500)
Supplement: Supplementary file 1 [file Table_1.xlsx]

## Sheet: Hoja1
Supplementary Table 1. Histopathological analysis, ELISA, PCR, and bacteriological culture results from all the animals included in the current study.
	Histopathological analysis			ELISA	Fecal PCR	Fecal	Tissue PCR	Tissue
Animal ID	Microscopic	Macroscopic	ZN			Culture		Culture
1	Negative	No	Negative	Negative	Negative	Negative	Negative	Negative
2	Negative	No	Negative	Negative	Negative	Negative	Negative	Negative
3	Negative	No	Negative	Negative	Negative	Negative	Negative	Negative
15	Negative	No	Negative	Negative	Negative	Negative	Negative	Negative
4	Focal	No	Negative	Negative	Negative	Negative	Positive	Negative
5	Focal	No	Negative	Negative	Negative	Negative	Positive	Low
6	Focal	No	Negative	Negative	Negative	Negative	Positive	Negative
7	Focal	No	Negative	Negative	Negative	Negative	Positive	Negative
8	Focal	No	Negative	Positive	Positive	Negative	Positive	Medium
10	Diffuse	Yes	Positive	Positive	Positive	Negative	Positive	Heavy
11	Diffuse	Yes	Positive	Positive	Positive	Negative	Positive	Heavy
12	Diffuse	Yes	Positive	Positive	Positive	Heavy	Positive	Heavy
13	Diffuse	Yes	Positive	Positive	Positive	Negative	Positive	Low
14	Diffuse	Yes	Positive	Positive	Positive	Negative	Positive	Heavy
Bacterial load was classified as low (< 10 CFU), medium (between 10 to 50 CFU) or heavy (>50 CFU).
N, Ziehl-Neelsen; CFU, Colony Forming Units.
