# Supplementary material for: Alternative splicing of pre-mRNA modulates the immune response in Holstein cattle naturally infected with Mycobacterium avium subsp. paratuberculosis
Source: Front Immunol. 2024 Mar 1;15:1354500. doi: 10.3389/fimmu.2024.1354500 (PMC10940349; doi:10.3389/fimmu.2024.1354500)
Supplement: Supplementary file 2 [file Table_2.xlsx]

## Sheet: Hoja1
Supplementary Table 2. Primer pairs designed for the validation of each event; one to amplify the exon present in each event type, and the other to amplify the exon present in all the annotated isoforms
Amplification target	Forward primer sequence (5' -> 3')	Reverse primer sequence (5' -> 3')
AS ev17006	GTGGGCTTCCTTCCCCTTAC	GTTGGATCCCTTCTGCTGCT
THTPA gene expression	CGAGACAGCTACTATGACAC	GAGTTCCGTGTACTCAGTG
AS ev7202	GTTTGAACTCGGTTCTGGAG	CTTCTGTCAGCTTAACTGGG
KCTD20 gene expression	GATGACCTTCCACTTGACTC	GACTCCGTTTATTCCCACTC
AS ev6205	AGGAATGCTCTACAGGTGCAA	CAGGCTGGTTCAGGTAAGGG
NCOA1 gene expression	GAACTGTGAAGGGAGGATTG	CCTCCTGATTGTAACCCAAG
AS eve1704	GCCTGGTTGTCCTCGTAGTA	GAAAACTCAGATCCCTCCCTCC
BOLA gene expression	CAGATCACCAAGCGCAAGTG	CTCCAGGTAGTTCCTGCGTC
