# Supplementary material for: Alternative splicing of pre-mRNA modulates the immune response in Holstein cattle naturally infected with Mycobacterium avium subsp. paratuberculosis
Source: Front Immunol. 2024 Mar 1;15:1354500. doi: 10.3389/fimmu.2024.1354500 (PMC10940349; doi:10.3389/fimmu.2024.1354500)
Supplement: Supplementary file 3 [file Table_3.xlsx]

## Sheet: Hoja1
Supplementary Table 3. Gene onthologies (GOs) and pathways targeted by the identified AS events in peripheral blood.
Comparison	Tool	GO or parhway (ID)		Gene count/total genes	PFDR	geneID
Focal lesion vs controls	Cluster Profiler	bta05169	Epstein-Barr virus infection	10/235	0.00019	BOLA,CD44,LOC509006,MAP2K7,BLNK,TRAF3,IRF7,PIK3CD,JSP.1, ITGAL
		bta04144	Endocytosis	10/251	0.000323	BOLA,CYTH1,LOC509006,DNM2,CLTA, JSP.1,RAB11FIP5,AP2M1,PRKCI,ARAP1
		bta04914	Progesterone-mediated oocyte maturation	6/90	0.000379	ANAPC4,ANAPC1,BRAF,PIK3CD, ANAPC16, CDC25B
		bta05167	Kaposi sarcoma-associated herpesvirus infection	9/220	0.000538	BOLA,LOC509006,MAP2K7,HCK,TRAF3,IRF7, BECN1,PIK3CD,JSP.1
		bta04380	Osteoclast differentiation	7/138	0.000651	LOC104973826,MAP2K7,BLNK,NCF1, FCGR2B, TYROBP,PIK3CD
	STRING	KW-0168	Coated pit	4/19	0.047	CLTA,AP2M1,DNM2,TNK2
		KW-0254	Endocytosis	5/37	0.047	GAPVD1,AP2M1,USP33,DNM2,TNK2
Diffuse lesions vs controls	STRING	CL:19601	Neutrophil degranulation, arylsulfatases activation	10/192	0.0098	CD53,CLEC12A,CPNE1,ITGA2B,NCF1, SGSH,SIRPA,SLC11A1,TARM1,TMC6
		CL:19602	Neutrophil degranulation, nucleotide-binding domain	9/166	0.0099	CD53,CLEC12A,CPNE1,ITGA2B,NCF1, SIRPA,SLC11A1,TARM1,TMC6
		CL:19608	Neutrophil degranulation	6/70	0.014	CD53,CLEC12A,SIRPA,SLC11A1,TARM1,TMC6
		CL:19603	Neutrophil degranulation, FAD-binding 8	8/149	0.0147	CD53,CLEC12A,CPNE1,NCF1,SIRPA, SLC11A1, TARM1,TMC6
		CL:19605	Neutrophil degranulation, Renin-angiotensin system	7/120	0.0147	CD53,CLEC12A,CPNE1,SIRPA,SLC11A1, TARM1,TMC6
		CL:19686	DAP12 interactions, Platelet-activating factor receptor	4	0.0147	CD53,CLEC12A,SLC11A1,TARM1
		CL:15484	Clathrin-mediated endocytosis	5/63	0.0223	CLTA,DNM1,DNM2,EPS15L1,FCHO1
		CL:15479	Clathrin-mediated endocytosis, Clathrin vesicle budding	7/160	0.0409	CLTA,DNM1,DNM2,EPS15L1,FCGR2B, FCHO1,PICALM
		CL:15480	Clathrin-mediated endocytosis, RHO GTPases A	6/117	0.0409	CLTA,DNM1,DNM2,EPS15L1,FCGR2B, FCHO1
		CL:19689	DAP12 interactions, Platelet-activating factor receptor	3/18	0.0409	CD53,CLEC12A,SLC11A1
Diffuse vs focal lesions	Cluster Profiler	bta04142	Lysosome	8/139	0.0454	NCOA7,DMXL1,SLC11A1,MAN2B1, LAPTM4A, AP3B1,NAGA,CTSW
		bta05146	Amoebiasis	7/117	0.0454	ACTN1,LOC512286,LOC782367, LOC788175,TGFB1,ITGB2,C8G
