# Supplementary material for: Alternative splicing of pre-mRNA modulates the immune response in Holstein cattle naturally infected with Mycobacterium avium subsp. paratuberculosis
Source: Front Immunol. 2024 Mar 1;15:1354500. doi: 10.3389/fimmu.2024.1354500 (PMC10940349; doi:10.3389/fimmu.2024.1354500)
Supplement: Supplementary file 4 [file Table_4.xlsx]

## Sheet: Hoja1
Supplementary Table 4. Gene onthologies (GOs) and pathways targeted by the indetified AS events in ileocecal valve.
Comparison	Tool	GO or parhway (ID)		Gene count/total genes	PFDR	geneID
Focal lesions vs controls	STRING	KW-0175	Coiled coil	84/2791	1.68e-05	ABCB7,ABI1,ARHGAP4,ATXN2,BCL2L13,BRD7, CARD14,CCDC104,CCDC18,CCDC57,CDC42BPG, CDHR2,CEP135,CEP63,CEP72,CIT,CLASP2,DAB2, DCTN2,DHX57,DMPK,DR1,DZIP1L,EIF4G3,EMID1, EML2,ENSBTAG00000006819,ENSBTAG00000022777, EPB41L3,FBXO31,FEZ2,FOXP4,GIT2,GOLGA4,GTF3C5, IFT20,INO80E,JMJD1C,JMY,KIAA0753,KLRJ1,KTN1, LOC530077,LRRFIP1,MARCH7,MFF,MICAL1,MINK1, MLLT10,MPHOSPH9,MPP5,MTMR1,MTSS1,MYO7B, N4BP2L2,NAV1,NBR1,N…
Diffuse lesions vs controls	STRING	KW-0175	Coiled coil	91/3304	0.0041	ABCB7,ARHGEF6,ATXN2,BCL2L12,BIN1,CCDC104, CCDC125,CCDC57,CCPG1,CEP72,CHD1L,CHKA, CLASP2,CTNND1, DMPK,DNTTIP2,EIF4G1,EIF4G3, ENSBTAG00000006819,FEZ2,GIT2,GOLGA4,ICA1, INADL,INO80E,JMJD1C,JMY,KIDINS220,KIF3B, KLRJ1,LOC530077,LRRFIP1,LRRFIP2,METTL3,MFF, MICAL1,MLLT10,MPHOSPH9,MTSS1,N4BP2L2, NEMF,NOL7,NUP88,OCEL1,OFD1,PABPC4,PHIP, PLEKHA6,POC1B,RAD18,RBM10,RBM6,RP9,RRNAD1,SAFB2,SCRIB,SFI1,SFTPD,SIPA1…
		KW-0694	RNA-binding	19/416	0.032	ARID5A,FUS,HNRNPDL,HNRNPK,HNRNPM,MARF1,NUDT16,PABPC4,PPRC1,RBM10,RBM39,RBM5,RBM6,SAFB2,SRSF2,TDRD7,THOC5,TRMT11,U2AF1
Diffuse vs focal lesions	STRING	KW-0175	Coiled coil	61/2791	0.00061	SPIRE2,RRNAD1,LAS1L,RBM10,RHPN2,TLE4,VEZF1, PPFIBP1,LRRFIP1,RGNEF,BCL2L12,RCOR3,DR1, MTSS1L,KDM1A,CDC42BPG,NOSTRIN,ZNF365, DCTN2,USP47,CLASP2,SPPL2A,MINK1, ARHGEF40, BCL2L13,BPTF,GOLGA4,PIGQ,USF2,NFIC,SETD3, SLC4A1AP,PSRC1,ZNF451,FAM76A,CUL9,FNBP1, SEC31A,PSTPIP1,MFF,BRD7,RASGRP1,TBRG1, PLEKHA7,TBC1D8,ABI1,CTNND1,STX8, ENSBTAP00000042255,TPM2,LOC511617,SMAP1, RBM34,KIAA1217,SLMAP,BAZ2B,PCM1,TAF1,…
		KW-0103	Bromodomain	6/35	0.0032	BPTF,PBRM1,BRD7,BAZ2B,TAF1,BRD1
		KW-0025	Alternative splicing	12/256	0.0204	PDE2A,SLC15A4,RNF168,IFT22,NAPRT,DDHD1, ZBTB8OS,IQCC,TPM2,TNK2,RPS24,PSAP
