# Supplementary material for: Alternative splicing of pre-mRNA modulates the immune response in Holstein cattle naturally infected with Mycobacterium avium subsp. paratuberculosis
Source: Front Immunol. 2024 Mar 1;15:1354500. doi: 10.3389/fimmu.2024.1354500 (PMC10940349; doi:10.3389/fimmu.2024.1354500)
Supplement: Supplementary file 5 [file Table_5.xlsx]

## Sheet: Hoja1
Supplementary Table 5. Genes displaying changes in both AS and gene expression
Sample	Comparison	Event ID	chr	Event type	∆PSI	Gene	geneSymbol	Fold Change (log2)
	Diffuse lesions vs control	ev7562	23	SE	-0.045	ENSBTAG00000009960	FLOT1	-1.18602
PB		ev14014	23	SE	-0.027	ENSBTAG00000015707	TREML2	-1.08089
		ev3194	27	SE	-0.266	ENSBTAG00000021263	CYP4V2	0.700872
PB	Diffuse vs Focal lesions	ev13968	29	SE	0.004	ENSBTAG00000014761	PGA5	-2.40664
ICV	Focal lesions vs control	ev1886	7	SE	-0.277	ENSBTAG00000025748	CYP4F2	1.09722
	Diffuse lesions vs control	ev1862	17	MXE	-0.4	ENSBTAG00000000005	GRK3	0.641024
		ev9840	X	SE	0.021	ENSBTAG00000000185	SLC6A14	-1.06098
		ev5519	4	SE	-0.194	ENSBTAG00000000715		0.932022
		ev20081	4	SE	-0.048	ENSBTAG00000000799	ICA1	-0.600345
		ev10652	8	SE	-0.138	ENSBTAG00000000974	IARS1	-0.536105
		ev11645	23	SE	0.055	ENSBTAG00000002069	BOLA	0.929592
		ev1381	23	MXE	-0.037	ENSBTAG00000002069	BOLA	0.929592
		ev897	29	MXE	-0.113	ENSBTAG00000002702	TSPAN32	1.30454
		ev895	29	MXE	-0.342	ENSBTAG00000002702	TSPAN32	1.30454
		ev5980	19	SE	0.291	ENSBTAG00000002747	ABCA5	-0.552577
		ev10600	12	SE	-0.06	ENSBTAG00000004165	CLYBL	-0.664753
ICV		ev13452	4	SE	-0.052	ENSBTAG00000004989	IRF5	1.07028
		ev1286	18	MXE	-0.073	ENSBTAG00000005390	GMFG	0.607279
		ev1710	23	MXE	0.128	ENSBTAG00000007075		0.999635
		ev480	X	RI	0.062	ENSBTAG00000007626	IL2RG	0.759644
		ev588	16	RI	0.186	ENSBTAG00000008004	NCF2	1.30691
		ev8109	29	SE	0.101	ENSBTAG00000010304	CHKA	0.877184
		ev2914	28	SE	0.224	ENSBTAG00000010591	ZNF365	1.33482
		ev13346	19	SE	0.097	ENSBTAG00000011343	XAF1	0.868181
		ev74	2	A3SS	0.218	ENSBTAG00000011784	FGR	1.17229
		ev6528	11	SE	-0.168	ENSBTAG00000014090	ARID5A	0.494452
		ev6709	5	SE	0.605	ENSBTAG00000014546	CLEC7A	1.09988
		ev1026	14	MXE	0.128	ENSBTAG00000016284	IL7	0.784616
		ev857	5	RI	-0.07	ENSBTAG00000016661	USP18	0.444918
		ev1650	2	MXE	-0.26	ENSBTAG00000017797	LY75	0.719717
		ev1565	21	MXE	-0.333	ENSBTAG00000018019	BCL11B	0.998233
		ev8141	18	SE	-0.017	ENSBTAG00000018040	PSMB10	1.03867
		ev559	7	RI	-0.022	ENSBTAG00000018349	IFI30	0.865516
		ev2210	23	MXE	-0.301	ENSBTAG00000019386	BOLA-NC1	0.996628
		ev1060	11	RI	-0.162	ENSBTAG00000020350	DUSP2	1.22528
		ev9224	27	SE	0.037	ENSBTAG00000020602	IDO1	3.26491
		ev5677	14	SE	-0.177	ENSBTAG00000021474	GSDMD	0.78085
		ev11264	3	SE	0.043	ENSBTAG00000021485	C3H1orf54	1.57235
		ev11266	3	SE	0.042	ENSBTAG00000021485	C3H1orf54	1.57235
		ev7345	28	SE	0.043	ENSBTAG00000021499	PSAP	0.84812
		ev6384	9	SE	0.37	ENSBTAG00000024688	PHIP	0.497744
		ev5193	7	SE	-0.088	ENSBTAG00000025212	HARS2	-0.363346
		ev353	12	MXE	-0.28	ENSBTAG00000034269	RCBTB1	0.533976
		ev1982	29	SE	0.021	ENSBTAG00000038312	MS4A18	1.66064
		ev1679	19	SE	0.08	ENSBTAG00000046273	TLCD3A	-0.56049
		ev17946	4	SE	0.232	ENSBTAG00000047004	UMAD1	0.528376
		ev15654	29	SE	-0.057	ENSBTAG00000047680	IRF7	0.63026
		ev4162	3	SE	0.061	ENSBTAG00000048959		1.38437
		ev4159	3	SE	0.059	ENSBTAG00000048959		1.38437
		ev539	3	MXE	-0.055	ENSBTAG00000048959		1.38437
		ev5893	19	SE	0.066	ENSBTAG00000050786		1.9915
		ev1052	7	RI	-0.047	ENSBTAG00000053806		1.88521
	Diffuse vs Focal lesions	ev559	7	RI	-0.037	ENSBTAG00000018349	IFI30	1.27232
		ev10263	3	SE	0.058	ENSBTAG00000021485	C3H1orf54	1.96483
		ev10265	3	SE	0.133	ENSBTAG00000021485	C3H1orf54	1.96483
		ev6644	28	SE	0.076	ENSBTAG00000021499	PSAP	0.989252
		ev12943	13	SE	0.096	ENSBTAG00000006078		1.19747
		ev7395	18	SE	-0.019	ENSBTAG00000018040	PSMB10	1.05321
		ev8384	27	SE	0.048	ENSBTAG00000020602	IDO1	2.6072
		ev13116	15	SE	0.068	ENSBTAG00000010681	NR1H3	0.943045
		ev650	18	RI	0.124	ENSBTAG00000021145	MAP4K1	0.8317
		ev359	23	A3SS	0.137	ENSBTAG00000007450	C2	1.41001
		ev10585	23	SE	0.055	ENSBTAG00000002069	BOLA	0.843968
ICV		ev10587	23	SE	-0.087	ENSBTAG00000002069	BOLA	0.843968
		ev2694	28	SE	0.142	ENSBTAG00000010591	ZNF365	1.52446
		ev599	11	RI	0.072	ENSBTAG00000053497	GNLY	1.65452
		ev3797	3	SE	0.04	ENSBTAG00000048959		0.83571
		ev480	X	RI	0.08	ENSBTAG00000007626	IL2RG	0.929039
		ev16630	28	SE	-0.23	ENSBTAG00000011741	COL13A1	-0.701699
		ev1837	29	SE	-0.019	ENSBTAG00000038312	MS4A18	2.19715
		ev1839	29	SE	0.001	ENSBTAG00000038312	MS4A18	2.19715
		ev8	18	MXE	-0.247	ENSBTAG00000009137	NKG7	0.881573
		ev1882	23	MXE	0.295	ENSBTAG00000019386	BOLA-NC1	0.833431
		ev6324	27	SE	-0.081	ENSBTAG00000011257	ASAH1	0.5705
		ev3401	23	SE	-0.167	ENSBTAG00000037533	C4A	0.752023
		ev835	18	RI	0.062	ENSBTAG00000009358	MTSS2	-1.0006
PB, Peripheral blood; ICV, ileocecal valve; chr, chromosome; ΔPSI, the average of the PSIs (percent spliced-in) of the control group minus the average of the PSIs of the target group.
